# Supplementary material for: Signatures in the Protein Content of Human and Murine Blood Serum Exosomes, in the Context of Major Depressive Disorder, Are Associated with Cytokine Activity
Source: Cells. 2026 Jun 6;15(12):1042. doi: 10.3390/cells15121042 (PMC13297292; doi:10.3390/cells15121042)
Supplement: Supplementary file 1 [file cells-15-01042-s001.zip]

Archive with 4 entries (4 files):
- cells-4149353-supplementary figures.pdf
- Supplementary information_Cells_MDPI_4149353.pdf
- Supplementary Table S1_Exo-MDD_Cells.pdf
- Supplementary Table S2_Exo-MDD_Cells.pdf
